# Supplementary material for: The Ace of Spades: Reverse Takotsubo Cardiomyopathy in the Context of Angiographic Embolization of Recurrent Metastatic Serotonin-Positive Neuroendocrine Tumour of the Pancreas
Source: Case Rep Med. 2013 Feb 7;2013:793193. doi: 10.1155/2013/793193 (PMC3580936; doi:10.1155/2013/793193)
Supplement: Supplementary file 1 — Movie I. Echocardiogram (apical 4-chamber view) showing dilated left ventricle with moderate systolic dysfunction (left ventricular ejection fraction 40%), with segmental wall motion abnormalities: hypokinetic mid-anterior wall with akinetic interventricular septum, basal inferolateral and anterior walls. The apical segment contracts normally. Movie II. Left ventricular angiogram in the RAO projection, showing severe hypokinesis of the basal segments of the anterior and inferior walls, with normal contractile function of the more distal segments and apex. Movie III. Repeat echocardiogram (apical 4-chamber view) showing normal left ventricular cavity size with very mild hypokinesis of the basal inferior and inferoseptal wall with a low normal systolic function and mild degree of diastolic dysfunction. [file 793193.f1.zip]

Archive with 4 entries (3 files):
- Supplementary Movies/
- Supplementary Movies/Movie I.avi
- Supplementary Movies/Movie II.mpg
- Supplementary Movies/Movie III.avi
